# Supplementary material for: Exome sequencing identifies rare mutations of LDLR and QTRT1 conferring risk for early-onset coronary artery disease in Chinese
Source: Natl Sci Rev. 2022 May 31;9(8):nwac102. doi: 10.1093/nsr/nwac102 (PMC9429139; doi:10.1093/nsr/nwac102)
Supplement: nwac102_Supplemental_files [file nwac102_supplemental_files.zip]

Archive with 2 entries (2 files):
- Supplementary_Data.docx
- Supplementary_Table.xlsx
