# Supplementary material for: Exome sequencing identifies rare mutations of LDLR and QTRT1 conferring risk for early-onset coronary artery disease in Chinese
Source: Natl Sci Rev. 2022 May 31;9(8):nwac102. doi: 10.1093/nsr/nwac102 (PMC9429139; doi:10.1093/nsr/nwac102)
Supplement: nwac102_Supplemental_files [file nwac102_supplemental_files.zip › Supplementary_Table.xlsx]

## Sheet: Guide
Table S1. Baseline characteristics of patients with EOCAD and control participants in the discovery and replication stages.
Table S2. The association of rare variants and genes with EOCAD among participants from discovery and replication stages and general controls from the China-MAP database.
Table S3. Survival analysis of MACEs according to LDLR mutation under different models.
Table S4. Summary of whole exome or genome sequencing across all individuals before quality control.
Table S5. Summary of the quality control filters across all individuals in the discovery and replication stages.
Table S6 The summary of CNV quality control and qPCR validation.
Table S7. The significant T-test of the principal components between EOCAD patients and controls at different genetic matching criteria.
Table S8. The association signals of three candidate common mutations and their linkage disequilibrium relationship with previously reported variants.
Table S9. Differences in baseline characteristics between carriers of single- and multiple- LDLR mutations.
Table S10. LDLR effect size comparison across different studies under the same definition mutation set.
Table S11. Allele frequency spectrum for different mutation sets in the discovery stage.

## Sheet: Table S1
Table S1. Baseline characteristics of patients with EOCAD and control participants in the discovery and replication stages.
Characteristics	Discovery stage		Replication stage
	Patients	Older controls	Patients	General controls	General controls
	(N = 1000)	(N = 1006)	(N = 950)	(N = 3502)	(N = 1213)
	GRAND	GRAND	GRAND	HUABIAO	Shenzhen study
Age, year	39.3 (5.0)	71.0 (5.3)	39.1 (4.7)	38.6 (15.8)	31.0 (13.2)
Male, n (%)	941 (94.1)	447 (44.4)	898 (94.5)	1660 (48.8)	397 (43.6)
Body mass index, kg/m2	26.4 (3.6)	24.1 (3.4)	26.3 (3.6)	24.0 (3.7)	22.2 (3.3)
Current smoker, n (%)	407 (48.0)	26 (5.6)	550 (56.0)	49 (1.4)	50 (5.5)
Hypertension, n (%)	365 (43.9)	556 (57.8)	386 (40.6)	113 (3.2)	7 (0.8)
Diabetes mellitus, n (%)	155 (18.6)	172 (18.0)	140 (14.7)	129 (3.6)	3 (0.3)
MI, n (%)	249 (30.78)	24 (2.51)	162 (17.67)	·-	-
Single-vessel CAD, n (%)	643 (77.2)	0 (0.0)	714 (81.0)	-	-
Multi-vessel CAD, n (%)	190 (22.8)	0 (0.0)	167(19.0.)	-	-
Lipid profile, mg/dL
Total cholesterol	175.2 (69.7)	157.1 (37.2)	179.1 (142.3)	177.9 (34.8)	170.8 (31.3)
Triglycerides	208.0 (184.3)	138.0 (100.2)	211.3 (179.0)	132.4 (115.5)	127.6 (74.1)
High-density lipoprotein cholesterol	36.7 (10.7)	46.3 (13.2)	37.9 (13.4)	48.0 (13.7)	54.3 (8.5)
Low-density lipoprotein cholesterol	101.6 (52.3)	87.6 (40.1)	103.3 (52.6)	93.7 (30.1)	93.1 (24.2)
Non-high-density lipoprotein cholesterol	138.4 (68.8)	110.6 (35.6)	148.8 (40.6)	123.0 (33.7)	119.8 (20.2)
Current use of stains	254 (30.5)	208 (21.8)	264 (27.8)	-	-
Family history of EOCAD	23 (3.26)	0 (0.00)	38 (4.38)	-	-
For the continuous variable, mean (standard deviation) were presented.

## Sheet: Table S2
Table S2. The association of rare variants and genes with EOCAD among participants from discovery and replication stages and general controls from the China-MAP database*.
A. Candidate single-nucleotide variants associated with EOCAD with P < 6.50 × 10-7
	Gene	rsID	Position	A1/A2	Function	Variants	Geno1	Geno2	OR	95% CI	P												176	100	1950	5721	5.575	(4.311,7.242)	1.25e-42
Discovery	LDLR	rs879255066	19:11230801	A/G	Missense	p.A627T	0/9/991	0/0/1006	Inf	(1.991,Inf)	0.00188												176	266	1950	10588	3.849	(3.142,4.707)	2.6e-36
Replication	LDLR	rs879255066	19:11230801	A/G	Missense	p.A627T	0/5/945	0/0/4715	Inf	(4.555,Inf)	0.000132												176	366	1950	16309	4.321	(3.565,5.222)	2.12e-44
Discovery+Replication	LDLR	rs879255066	19:11230801	A/G	Missense	p.A627T	0/14/1936	0/0/5721	Inf	(9.759,Inf)	4.62e-09
China-MAP database*	LDLR	rs879255066	19:11230801	A/G	Missense	p.A627T	0/14/1936	0/1/10587	76.271	(11.598,3167.407)	6.09e-11
Discovery+Replication+China-MAP data	LDLR	rs879255066	19:11230801	A/G	Missense	p.A627T	0/14/1936	0/1/16308	117.49	(17.856,4818.829)	3.32e-13
Discovery	LDLR	rs875989921	19:11224300	A/G	Nonsense	p.W483X	1/7/992	0/0/1006	Inf	(1.991,Inf)	0.00188
Replication	LDLR	rs875989921	19:11224300	A/G	Nonsense	p.W483X	0/5/945	0/1/4714	24.867	(2.781,1168.968)	0.000682
Discovery+Replication	LDLR	rs875989921	19:11224300	A/G	Nonsense	p.W483X	1/12/1937	0/1/5720	41.209	(6.265,1727.575)	5.29e-08
China-MAP database*	LDLR	rs875989921	19:11224300	A/G	Nonsense	p.W483X	1/12/1937	0/0/10588	Inf	(18.068,Inf)	4.75e-12
Discovery+Replication+China-MAP data	LDLR	rs875989921	19:11224300	A/G	Nonsense	p.W483X	1/12/1937	0/1/16308	117.49	(17.856,4818.829)	3.32e-13
Discovery	QTRT1	rs1195458367	19:10822848	T/C	Nonsense	p.R220X	0/7/993	0/0/1006	Inf	(1.453,Inf)	0.00761
Replication	QTRT1	rs1195458367	19:10822848	T/C	Nonsense	p.R220X	0/3/947	0/1/4714	14.91	(1.196,779.107)	0.0165
Discovery+Replication	QTRT1	rs1195458367	19:10822848	T/C	Nonsense	p.R220X	0/10/1940	0/1/5720	29.406	(4.181,1268.238)	9.45e-06
China-MAP database*	QTRT1	rs1195458367	19:10822848	T/C	Nonsense	p.R220X	0/10/1940	0/1/10587	54.43	(7.738,2331.631)	7.75e-08
Discovery+Replication+China-MAP data	QTRT1	rs1195458367	19:10822848	T/C	Nonsense	p.R220X	0/10/1940	0/2/16307	41.906	(8.927,393.338)	1.03e-08
B. Candidate genes enriched for rare mutations in EOCAD patients from gene-wide association analysis with P < 2.97 × 10-6
Stage	Gene	Mutation set	N cases/controls	Count	T1 cases	T1 controls	Freq cases (%)	Freq controls (%)	OR	95%CI	P
Discovery	LDLR	Broad	1000/1006	67	93	19	9.3	1.889	5.32	(3.19, 9.31)	8.23e-14
Replication	LDLR	Broad	950/4715	98	83	81	8.737	1.718	5.47	(3.95, 7.60)	3.58e-24
Discovery + Replication	LDLR	Broad	1950/5721	140	176	100	9.026	1.748	5.58	(4.31, 7.24)	1.25e-42
China-MAP database*	LDLR	Broad	1950/10588	132	176	266	9.026	2.512	3.85	(3.14, 4.71)	2.6e-36
Discovery + Replication + China-MAP data	LDLR	Broad	1950/16309	180	176	366	9.026	2.244	4.32	(3.57, 5.22)	2.12e-44
Discovery	LDLR	Strict	1000/1006	43	55	9	5.5	0.895	6.44	(3.14, 14.91)	1.08e-09
Replication	LDLR	Strict	950/4715	58	58	35	6.105	0.742	8.69	(5.58, 13.71)	2.92e-23
Discovery + Replication	LDLR	Strict	1950/5721	86	113	44	5.795	0.769	7.94	(5.53, 11.56)	5.29e-35
China-MAP database*	LDLR	Strict	1950/10588	65	113	71	5.795	0.671	9.11	(6.68, 12.49)	4.25e-46
Discovery + Replication + China-MAP data	LDLR	Strict	1950/16309	99	113	115	5.795	0.705	8.66	(6.59, 11.38)	9.96e-50
Discovery	LDLR	Disruptive	1000/1006	15	22	0	2.2	0	>50	(5.61, Inf)	1.99e-07
Replication	LDLR	Disruptive	950/4715	18	24	1	2.526	0.021	>50	(19.85, 4876.29)	4.04e-18
Discovery + Replication	LDLR	Disruptive	1950/5721	28	46	1	2.359	0.017	>50	(23.54, 5393.50)	1.04e-26
China-MAP database*	LDLR	Disruptive	1950/10588	16	46	1	2.359	0.009	>50	(43.60, 9627.74)	1.69e-36
Discovery + Replication + China-MAP data	LDLR	Disruptive	1950/16309	29	46	2	2.359	0.012	>50	(51.41, 1598.35)	1.16e-42
Discovery	QTRT1	Disruptive	1000/1006	1	7	0	0.7	0	Inf	(1.46, Inf)	0.00757
Replication	QTRT1	Disruptive	950/4715	2	3	2	0.316	0.042	7.46	(0.85, 89.58)	0.036
Discovery + Replication	QTRT1	Disruptive	1950/5721	2	10	2	0.513	0.035	14.73	(3.14, 138.70)	4.33e-05
China-MAP database*	QTRT1	Disruptive	1950/10588	3	10	3	0.513	0.028	18.17	(4.68, 103.02)	1.47e-06
Discovery + Replication + China-MAP data	QTRT1	Disruptive	1950/16309	4	10	5	0.513	0.031	16.8	(5.23, 62.76)	3.42e-07
* Data were derived from the following website http://www.mbiobank.com/
A1, Minor allele;
A2, major allele;
95% CI, 95% confidence interval;
Geno1, the genotype count for the homozygous minor, heterozygous, and homozygous major alleles in cases;
Geno2, the genotype count for the homozygous minor, heterozygous, and homozygous major alleles in controls;
OR, odds ratio.
Broad, a “deleterious (broad)” set comprising missense mutations annotated as “deleterious” by at least one algorithm, nonsense, splice-site, and indel frameshift mutations;
Strict, a “deleterious (strict)” set comprising missense mutations annotated as “deleterious” by all five protein prediction algorithms, nonsense, splice-site, and indel frameshift mutation;
Disruptive, loss of functional mutation including stop loss/gain, splicing, frameshift mutations;
Count, Number of single-nucleotide variants or indels with a minor allele frequency <1%;
T1, number of individuals in patients or controls carrying the single-nucleotide variants or indels with a minor allele frequency <1%;
Freq (%), percentage of patients or controls carrying a minor allele frequency <1%;

## Sheet: Table S3
Table S3. Survival analysis of MACEs according to LDLR mutation under different models. The hazard ratio was calculated from Cox proportional hazard regressions with adjustment in different covariates and the first five principal components of ancestry.
	HR	95% CI	P
LDLR non-carrier	Ref
LDLR carrier	5.98	(4.11,8.70)	8.03e-21
Age	1	(0.96,1.03)	0.954
	HR	95% CI	P
LDLR non-carrier	Ref
LDLR carrier	6.12	(4.22,8.88)	1.48e-21
Sex	0.7	(0.37,1.34)	0.283
	HR	95% CI	P
LDLR non-carrier	Ref
LDLR carrier	5.23	(3.46,7.90)	4.02e-15
BMI	1.04	(0.99,1.09)	0.1599
	HR	95% CI	P
LDLR non-carrier	Ref
LDLR carrier	5.44	(3.66,8.08)	5.21e-17
Smoking	0.66	(0.46,0.96)	0.0275
	HR	95% CI	P
LDLR non-carrier	Ref
LDLR carrier	5.5258	(3.70,8.26)	7.25145e-17
SBP	1	(0.99,1.01)	0.79696
	HR	95% CI	P
LDLR non-carrier	Ref
LDLR carrier	5.759	(3.87,8.57)	5.555e-18
Diabetes	1.38	(0.89,2.14)	0.15
	HR	95% CI	P
LDLR non-carrier	Ref
LDLR carrier	6.323	(4.07,9.81)	1.998e-16
TC	0.998	(0.995,1.001)	0.0905
HDL-C	1.001	(0.987,1.016)	0.818
	HR	95% CI	P
LDLR non-carrier	Ref
LDLR carrier	6.18	(3.86,9.89)	3.09e-14
Age	1.01	(0.97,1.05)	0.717
BMI	1.04	(0.99,1.09)	0.16
Smoking	0.7	(0.46,1.08)	0.104
Sex	0.66	(0.31,1.44)	0.302
TC	1	(1.00,1.00)	0.122
HDL-C	1	(0.99,1.02)	0.78
SBP	1	(0.99,1.01)	0.909
Diabetes	1.57	(1.00,2.46)	0.0523
HDL-C, high-density lipoprotein
BMI, body mass index
TC, total cholesterol
SBP, systolic blood pressure
The hazard ratio was calculated from Cox proportional hazard regressions with adjustment in different covariates and the first five principal components of ancestry.

## Sheet: Table S4
Table S4. Summary of whole exome or genome sequencing across all individuals before quality control.
	Discovery stage		Replication stage
	GRAND Study		GRAND Study	HUBIAO project	BGI project
Group	Case (Agilent V5)	Control (Agilent V5)	Case (Agilent V5)	Control (AlwholeExome array)	Control (WGS) *
	N=1017	N=1010	N=984	N=5000	N=2057
Raw reads (M)	193.53 (28.69)	185.45 (28.11)	185.35 (18.73)	72.52 (18.87)	1259.08 (194.58)
Total effective reads (M)	171.96 (24.66)	166.08 (24.31)	167.06 (15.61)	71.61 (18.65)	-
Total effective bases (Mb)	17049.85 (2430.57)	16508.05 (2415.26)	16624.49 (1552.27)	10778.07 (2808.00)	-
Effective sequences on target (Mb)	9748.84 (1748.79)	9272.9 (1980.66)	10986.32 (1415.44)	6475.42 (1709.93)	-
Mapping rate on genome (%)	99.82 (0.72)	99.88 (0.33)	99.93 (0.03)	98.61 (1.41)	99.89 (0.001)
Average sequencing depth on target	130.73 (23.45)	124.35 (26.56)	147.33 (18.98)	102.81 (27.15)	42.74 (6.49)
Capture specificity (%)	57.54 (8.83)	56.36 (9.79)	66.09 (5.83)	62.32 (5.37)	-
Duplicate rate on genome (%)	10.8 (3.82)	10.1 (3.51)	9.64 (2.42)	27.35 (4.74)	3.93 (0.76)
GC content (%)	48.07 (1.46)	47.35 (1.25)	48.62 (1.03)	48.89 (1.53)	40.76 (0.43)
Fraction of target covered 1x (%)	99.92 (0.09)	99.85 (0.12)	99.87 (0.03)	99.93 (0.94)	99.08 (0.025)
Fraction of target covered 4x (%)	99.72 (0.34)	99.62 (0.29)	99.71 (0.13)	99.13 (2.53)	98.74 (0.026)
Fraction of target covered 10x (%)	98.94 (0.94)	98.74 (0.82)	99.06 (0.52)	98.09 (3.89)	97.67 (0.039)
Fraction of target covered 20x (%)	96.37 (2.26)	95.95 (2.30)	96.93 (1.41)	92.4 (4.50)	91.51 (1.49)
* The parameter 'Total effective reads’, 'Total effective bases’, 'Effective sequences on target’ and 'Capture specificity’ are used to describe the character of whole exome sequencing and are not suitable for whole genome sequencing description

## Sheet: Table S5
Table S5. Summary of the quality control filters across all individuals in the discovery and replication stages.
A. SNP-level quality control for whole exome sequencing of discovery stage
Filters	Criteria	Discovery stage
		Removed	Removed (%)
Depth for minor allele	Minor allele average depth <4	475148	16.13
Depth for site	Average depth <8	690341	23.44
VQSR	Filtered	43043	1.46
8X depth fraction of site	8X call rate < 0.9	934088	31.72
Homopolymer	Homopolymer runa>=6	7273	0.25
Allelic balance	Biasb>0.5	268279	9.11
Mapping quality score	Root mean square <30	13077	0.44
Strand bias	Fisher test P < 1E-05 and OR > 3	26233	0.89
Hardy–Weinberg equilibrium test c	P<1E-04	4447	0.15
Removed		1073667	36.46
B. Sample-level quality control
Filters	Criteria	Removed (Discovery stage)
Mean sequencing depth	Fold coverage < 30X	0
Coverage	10X coverage < 90%	0
GC content	Outliers	0
Mapping rate	Mapping read < 95%	0
IBD	3rd-degree or closer relationship with other samples	12
Inbreeding coefficient	> 0.1 or < -0.1	0
PCA	>6σ from the mean of any first 10 PCs	20
Sex	The coverage rate of chrY > 0.8 for male and <40% for female	1
All above filters	Any one	21
C. SNP-level quality control for candidate 85 gene-wide significant genes in the replication stage
Filters	Criteria	Replication stage
		Removed	Removed (%)
Depth for minor allele	Minor allele average depth <4	285	2.01599
8X depth fraction of site	8X call rate < 0.9	4260	30.1337
Depth for site	Average depth <8	3846	27.2052
Homopolymer	Homopolymer runa>=6	58	0.410271
Allelic balance	Biasb>0.5	1061	7.50513
Strand bias	Fisher test P < 1E-05 and OR > 3	121	0.85591
Hardy–Weinberg equilibrium test c	P<1E-04	213	1.50668
Removed		4970	35.156
a The absolute difference of reads number between major allele and minor allele, Bdiff=(r2-r1)/(r2+r1) where r1 is the number of reads supporting major allele and r2 is the number of reads supporting minor allele.
b Homopolymer run is the length of the homopolymer of a SNP site.
c Applied only on genotype calls of control samples

## Sheet: Table S6
Table S6. The summary of CNV quality control and qPCR validation.
A. CNV quality control summary
The number of CNVs	Discovery stage		Replication stage
	XHMM	CoNIFER	XHMM	CoNIFER
Raw CNVs	48856	22927	49467	25680
Filtered CNVs	32167	7857	33285	9651
Overlap (>50%)	5407		6871
After filtering samples (mean ± 3*SD)	5226		6639
After filtering CNVs (frequency >0.01/0.02/0.05)	3,880/4,839/5,225		4,677/5,771/6,639
After filtering CNVs located in segmental duplications (frequency >0.01/0.02/0.05)	1,019/1,185/1,273		1,432/1,724/1,772
After filtering CNVs in controls (frequency >0.01/0.02/0.05)	335/332/326		475/474/474
B. CNV primers for qPCR validation of LDLR
Gene / CNV name	Primer Sequence
LDLR (CNV1:11,233,820-11,244,466)	F: ACTGGCGGCTTAAGAACATCA
	R: GTAGCTGTAGCCGTCCTGGT
HPRT1	F: TTCTAGTTCTGTGGCCATCTGC
	R: GCCCAAAGGGAACTGATAGTCT
LDLR (CNV1:11,233,820-11,244,466)	F: TTCTATGGAAGAACTGGCGGC
	R: GGTAGCTGTAGCCGTCCTGG
GAPDH	F: TTTGGTATCGTGGAAGGACTCAT
	R: AAATTATGGGAAAGCCAGTCCCC
LDLR (CNV2:11,238,561-11,244,466)	F: TTCTATGGAAGAACTGGCGGC
	R: GGTAGCTGTAGCCGTCCTGG
HPRT1	F: TTCTAGTTCTGTGGCCATCTGC
	R: GCCCAAAGGGAACTGATAGTCT
LDLR (CNV3:11,210,855-11,227,766)	F: ACTGCGAAGATGGCTCGGAT
	R: ATGCACTCGCCACTTAGGC
HPRT1	F: TTCTAGTTCTGTGGCCATCTGC
	R: GCCCAAAGGGAACTGATAGTCT
LDLR (CNV4:11,226,747-11,227,766)	F: CATCGATGTCAACGGGGGC
	R: CACACCTCAAAGACGGCCA
HPRT1	F: TTCTAGTTCTGTGGCCATCTGC
	R: GCCCAAAGGGAACTGATAGTCT
LDLR (CNV5:11,213,290-11,218,186)	F: ACTGCGAAGATGGCTCGGAT
	R: ATGCACTCGCCACTTAGGC
GAPDH	F: TTTGGTATCGTGGAAGGACTCAT
	R: AAATTATGGGAAAGCCAGTCCCC
LDLR (CNV6:11,221,336-11,227,766)	F: CGGCGTCTCTTCCTATGACAC
	R: GGTATCCGCAACAGAGACAGT
HPRT1	F: TTCTAGTTCTGTGGCCATCTGC
	R: GCCCAAAGGGAACTGATAGTCT
LDLR (CNV7:11,210,855-11,244,466)	F: CGGCGTCTCTTCCTATGACAC
	R: GGTATCCGCAACAGAGACAGT
HPRT1	F: TTCTAGTTCTGTGGCCATCTGC
	R: GCCCAAAGGGAACTGATAGTCT
LDLR (CNV8:11,199,959-11,234,032)	F: ACTGCGAAGATGGCTCGGAT
	R: ATGCACTCGCCACTTAGGC
HPRT1	F: TTCTAGTTCTGTGGCCATCTGC
	R: GCCCAAAGGGAACTGATAGTCT

## Sheet: Table S7
Table S7. The significant T-test of the principal components between EOCAD patients and controls at different genetic matching criteria.
				The significant T-test of the principal components between cases and controls
Genetic matching	The outlier criteria of EuclideanDistance	Value	Replication stage	PC1 (34.92%)	PC2 (4.11%）	PC3 (3.99%)	PC4 (3.77%)	PC5 (3.69%)	PC6 (3.6%)	PC7 (3.51%)	PC8 (3.45%)	PC9 (3.42%)	PC10 (3.33%)	PC11 (3.32%)	PC12 (3.27%)	PC13 (3.26%)	PC14 (3.25%)	PC15 (3.21%)	PC16 (3.2%)	PC17 (3.19%)	PC18 (3.18%)	PC19 (3.17%)	PC20 (3.15%)
Before genetic matching	-	-	case vs. general controls	8.53982e-114	7.21412e-05	0.179559	0.343482	0.19138	0.190168	0.706514	0.130285	0.163213	0.479168	0.628471	0.264538	0.740162	0.740496	0.599888	0.462923	0.208022	0.0286346	0.287029	0.00454712
After genetic matching	Q3a + 1.5*IQRb	0.008725	case vs. general controls	1.82236e-40	0.00126921	0.139771	0.943167	0.699165	0.956675	0.609216	0.166864	0.989511	0.212894	0.900693	0.167562	0.623632	0.525632	0.684334	0.0664721	0.573128	0.155224	0.0618026	0.0148597
	Q3a + IQRb	0.007932	case vs. general controls	1.22167e-20	0.00764269	0.506992	0.542738	0.942536	0.71016	0.680618	0.12745	0.68229	0.390674	0.761004	0.166372	0.608402	0.562737	0.9848	0.0985107	0.854392	0.140309	0.0659374	0.0189141
	step by 0.0005	0.0075	case vs. general controls	8.51323e-12	0.026117	0.974113	0.307629	0.963823	0.456832	0.608802	0.134984	0.493494	0.387392	0.621819	0.217969	0.690115	0.567652	0.952235	0.150464	0.938399	0.114869	0.0738226	0.0288506
	step by 0.0005	0.007	case vs. general controls	0.000449463	0.0461171	0.73661	0.211168	0.9046	0.448762	0.561088	0.236093	0.405537	0.321177	0.483538	0.217507	0.704342	0.409877	0.832075	0.162923	0.96781	0.0959884	0.111607	0.0309159
	step by 0.0005	0.0065	case vs. general controls	0.404169	0.120289	0.506189	0.0898541	0.56049	0.489624	0.709518	0.395994	0.346432	0.366882	0.416888	0.282346	0.838299	0.198148	0.558395	0.194856	0.785619	0.0854298	0.22324	0.0559643
a, the third quantile of EuclideanDistance
b, the interquartile range of EuclideanDistance (Q3-Q1)

## Sheet: Table S8
Table S8. The association signals of three candidate common mutations and their linkage disequilibrium relationship with previously reported variants.
A. The association signal of candidate common single-nucleotide variants
Gene	rsID	Position	A1/A2	Function	Variants		Discovery				Replication					Combination
							(1000 patients and 1006 controls)				(950 patients and 4715 controls)					(1950 patients and 5721 controls)
							MAF1	MAF2	OR (95% CI)	P	MAF1	MAF2	OR (95% CI)		P	MAF1	MAF2	OR (95% CI)	P	Variance
																				explained (%)
ADAMTS7	rs2127898	15:79083120	A/G	Missense	p.T307M		0.421	0.352	1.27 (1.11,1.44)	0.000461	0.4311	0.3772	1.25 (1.13,1.38)		1.38e-05	0.426	0.373	1.25 (1.16,1.34)	5.59e-09	0.504
LIPA	rs1051338	10:91007360	G/T	Missense	p.T16P		0.367	0.301	1.36 (1.18,1.56)	1.55e-05	0.3568	0.3163	1.20 (1.08,1.34)		0.000495	0.362	0.314	1.24 (1.15,1.34)	3.02e-08	0.432
CDKN2B-AS1	rs10965215	9:22029445	G/A	ncRNA			0.31	0.353	0.81 (0.71,0.93)	0.00357	0.3137	0.3557	0.83 (0.75,0.92)		0.000647	0.312	0.355	0.82 (0.76,0.89)	6.44e-07	0.389
B. Heat maps of the linkage disequilibrium (R2 and D') between the candidate common single-nucleotide variants and previously reported variants in four known genes. The values in lower left and upper right represent D' and R2, respectively.
ADAMTS7 Variants				R2
				rs899997*	rs1994016*	rs3825807*	rs4380028*	rs6495335*	rs7164479*	rs7165042*	rs2127898	rs12438645*
		Function	MAF	0.4773	0.108	0.1591	0.3807	0.3807	0.4602	0.4602	0.392	0.4489
D'	rs899997*	intergenic	0.4773	1	0.001	0.0074	0.2291	0.2291	0.1579	0.1579	0.432306	0.688025
	rs1994016*	intronic	0.108	0.0324	1	0.6197	0.0036	0.0036	0.1094	0.1094	0.089275	0.0116106
	rs3825807*	missense	0.1591	0.0859	0.7872	1	0.0146	0.0146	0.1345	0.1345	0.144484	0.00122258
	rs4380028*	intronic	0.3807	0.4787	0.0599	0.1209	1	1	0.7128	0.7128	0.246143	0.287076
	rs6495335*	intronic	0.3807	0.4787	0.0599	0.1209	1	1	0.7128	0.7128	0.246143	0.287076
	rs7164479*	intronic	0.4602	0.3974	0.3308	0.3667	0.8443	0.8443	1	1	0.337215	0.192816
	rs7165042*	intronic	0.4602	0.3974	0.3308	0.3667	0.8443	0.8443	1	1	0.337215	0.192816
	rs2127898	missense	0.392	0.6575	0.29879	0.38011	0.496128	0.496128	0.580702	0.580702	1	0.649504
	rs12438645*	intronic	0.4489	0.829473	0.107752	0.0349655	0.535795	0.535795	0.439108	0.439108	0.805918	1
* From NHGRI GWAS Catalog
LIPA Variants					R2
				rs1051338	rs1412444*	rs2246942*	rs2250781*
		Function	MAF	0.3352	0.3239	0.3466	0.4148
D'	rs1051338	missense	0.3352	1	0.86	0.954	0.713446
	rs1412444*	intronic	0.3239	0.927	1	0.911	0.685297
	rs2246942*	intronic	0.3466	0.977	0.954	1	0.782403
	rs2250781*	intronic	0.4148	0.844657	0.827827	0.884536	1
* From NHGRI GWAS Catalog.
CDKN2B-AS1 Variants				R2
				rs10965215	rs1591136*	rs564398	rs7865618*	rs944801*	rs10811652*	rs1537370*	rs10757274*	rs4977574*	rs2891168*	rs1333042*	rs944797*	rs1333047*	rs4977575*	rs1333048*	rs1333049*	rs10811661*
		Function	MAF	0.2784	0.2784	0.07386	0.07386	0.07955	0.2955	0.3239	0.4943	0.4943	0.4943	0.3352	0.5	0.3182	0.3182	0.4773	0.4773	0.4375
D'	rs10965215	ncRNA	0.2784	1	1	0.255073	0.255073	0.213448	0.00396807	0.004728	0.209924	0.209924	0.209924	0.00345613	0.19481	0.00464995	0.00464995	0.106037	0.106037	0.0233637
	rs1591136*	intronic	0.2784	1	1	0.255073	0.255073	0.213448	0.00396807	0.004728	0.209924	0.209924	0.209924	0.00345613	0.19481	0.00464995	0.00464995	0.106037	0.106037	0.0233637
	rs564398	ncRNA	0.07386	0.505047	0.505047	1	1	0.91619	0.0816279	0.0590058	0.0311572	0.0311572	0.0311572	0.0330616	0.0328205	0.00886842	0.00886842	0.0278305	0.0278305	0.00358301
	rs7865618*	intronic	0.07386	0.505047	0.505047	1	1	0.91619	0.0816279	0.0590058	0.0311572	0.0311572	0.0311572	0.0330616	0.0328205	0.00886842	0.00886842	0.0278305	0.0278305	0.00358301
	rs944801*	intronic	0.07955	0.462005	0.462005	0.957178	0.957178	1	0.0890949	0.0644034	0.0291499	0.0291499	0.0291499	0.0376727	0.030888	0.0122304	0.0122304	0.0268592	0.0268592	0.00278681
	rs10811652*	intronic	0.2955	0.0629926	0.0629926	0.285706	0.285706	0.298488	1	0.856801	0.200286	0.200286	0.200286	0.532184	0.186047	0.505509	0.505509	0.230542	0.230542	0.000167857
	rs1537370*	intronic	0.3239	0.0687605	0.0687605	0.242911	0.242911	0.253778	0.925636	1	0.193898	0.193898	0.193898	0.502419	0.181367	0.48465	0.48465	0.230666	0.230666	0.00230112
	rs10757274*	intronic	0.4943	0.458175	0.458175	0.176514	0.176514	0.170733	0.447533	0.440339	1	1	1	0.393932	0.932593	0.349658	0.349658	0.848051	0.848051	0.00220561
	rs4977574*	intronic	0.4943	0.458175	0.458175	0.176514	0.176514	0.170733	0.447533	0.440339	1	1	1	0.393932	0.932593	0.349658	0.349658	0.848051	0.848051	0.00220561
	rs2891168*	intronic	0.4943	0.458175	0.458175	0.176514	0.176514	0.170733	0.447533	0.440339	1	1	1	0.393932	0.932593	0.349658	0.349658	0.848051	0.848051	0.00220561
	rs1333042*	intronic	0.3352	0.0587889	0.0587889	0.181828	0.181828	0.194095	0.72951	0.708815	0.62764	0.62764	0.62764	1	0.373601	0.905659	0.905659	0.455491	0.455491	0.00491404
	rs944797*	intronic	0.5	0.441372	0.441372	0.181164	0.181164	0.17575	0.431331	0.425872	0.965709	0.965709	0.965709	0.611229	1	0.362275	0.362275	0.869565	0.869565	0.000477213
	rs1333047*	downstream	0.3182	0.0681906	0.0681906	0.0941723	0.0941723	0.110591	0.710992	0.696168	0.591318	0.591318	0.591318	0.951661	0.601893	1	1	0.436612	0.436612	0.00276612
	rs4977575*	downstream	0.3182	0.0681906	0.0681906	0.0941723	0.0941723	0.110591	0.710992	0.696168	0.591318	0.591318	0.591318	0.951661	0.601893	1	1	0.436612	0.436612	0.00276612
	rs1333048*	downstream	0.4773	0.325634	0.325634	0.166825	0.166825	0.163888	0.480148	0.480277	0.920897	0.920897	0.920897	0.674901	0.932505	0.660766	0.660766	1	1	0.00112975
	rs1333049*	downstream	0.4773	0.325634	0.325634	0.166825	0.166825	0.163888	0.480148	0.480277	0.920897	0.920897	0.920897	0.674901	0.932505	0.660766	0.660766	1	1	0.00112975
	rs10811661*	intergenic	0.4375	0.152852	0.152852	0.0598583	0.0598583	0.0527903	0.012956	0.04797	0.0469639	0.0469639	0.0469639	0.0701002	0.0218452	0.0525939	0.0525939	0.0336118	0.0336118	1
* From the publish paper (Nelson CP, Goel A, Butterworth AS, et al. Association analyses based on false discovery rate implicate new loci for coronary artery disease. Nat Genet. 2017;49(9):1385-1391. doi:10.1038/ng.3913)

## Sheet: Table S9
Table S9. Differences in baseline characteristics between carriers of single- and multiple- LDLR mutations.
	All Pathogenic LDLR mutations		NO. Pathogenic LDLR mutation =1		NO. Pathogenic LDLR mutation >1		NO. Homozygotes for p.W483X
	(N=130)		（N=122)		(N=8)		(N =1)
	Mean	SD	Mean	SD	Mean	SD	-
Age (years)	37.5198	4.78188	37.5294	4.74793	37.375	5.62606	35
BMI (kg/m2)	25.3637	3.37571	25.543	3.34316	22.7	2.83972	27.12
TC (mg/dl)	260.981	105.927	250.254	93.4984	443.34	143.392	715.06
TG (mg/dl)	172.173	106.655	172.618	105.7	164.602	132.949	165.49
LDL-C (mg/dl)	202.104	103.197	189.736	86.4787	412.346	140.425	654.44
HDL-C (mg/dl)	35.6893	8.51035	35.8089	8.53775	33.6551	8.49272	27.8
NHDL-C (mmol/L)	5.2072	2.31833	4.99511	1.91558	8.94	5.00881	17.8
SD: Standard deviation.
BMI, body mass index
TC, total cholesterol
TG, triglycerides
LDL-C, low-density lipoprotein
HDL-C, high-density lipoprotein

[truncated: 2 more sheets: Table S10, Table S11]
